# Supplementary material for: Irregular Expression of Cellular Stress Response Markers in the Placenta of Women with Chronic Venous Disease
Source: Antioxidants (Basel). 2022 Nov 17;11(11):2277. doi: 10.3390/antiox11112277 (PMC9687130; doi:10.3390/antiox11112277)
Supplement: Supplementary file 1 [file antioxidants-11-02277-s001.zip]

Archive with 1 entries (1 files):
- antioxidants-1998453-supplementary.pdf
